# Supplementary material for: Axial Ligand Effects on the Mechanism of Ru-CO Bond Photodissociation and Photophysical Properties of Ru(II)-Salen PhotoCORMs/Theranostics: A Density Functional Theory Study
Source: Molecules. 2025 Mar 3;30(5):1147. doi: 10.3390/molecules30051147 (PMC11901629; doi:10.3390/molecules30051147)
Supplement: Supplementary file 1 [file molecules-30-01147-s001.zip]

Archive with 1 entries (1 files):
- molecules-3499928-supplementary.pdf
